# Supplementary material for: Metastasis-related genomic aberrations and evolutionary trajectory in uveal melanoma
Source: Exp Mol Med. 2026 Jun 17;58(6):2024–32. doi: 10.1038/s12276-026-01750-y (PMC13324459; doi:10.1038/s12276-026-01750-y)
Supplement: Supplementary file 2 — Supplementary Table 1 [file 12276_2026_1750_MOESM2_ESM.xlsx]

## Sheet: SuppTable1
Supplementary Table 1. Clinical and mutational characteristics of 40 primary uveal melanomas
The table provides comprehensive information on each tumor, including patient age at diagnosis, sex, clinical assessment, treatment history, survival and metastasis outcomes, and mutational characteristics such as copy number alterations and driver mutations. NA, not applicable.
Sample ID	Age at diagnosis	Sex	Race	Eye Color	Eye Orientation	Tumor Location	Tumor Shape	Tumor Color	Tumor Basal Diameter (Clinical; mm)	Tumor Thickness (Clinical; mm)	Initial AJCC Clinical Stage	Biopsy Method	Initial Treatment	Enucleation Status	Time from Initial Treatment to Enucleation, Days	Distant Metastasis	Distant Metastasis: Location	Distant Metastasis: Event Time, Days	Vital Status	Cause of Death	Time from Initial Treatment to Last Follow-up, Days	Sequencing Depth Tumor	Sequencing Depth Normal	Tumor purity	Tumor ploidy	Number of SNV	Number of Indel	SBS1 (%)	SBS5/40 (%)	SBS2 (%)	SBS13 (%)	SBS18 (%)	Kataegis	Number of Deletion	Number of Duplication	Number of Inversion	Number of Translocation	8q gain	6p gain	1q gain	6q loss	1p loss	3q loss	3p loss	LOY	WGD	GNAQ	GNA11	BAP1
SEV-UM-001	81	Male	Asian	Brown	Left	Choroid	Dome	Pigmented	13.7	10	Stage IIB	Trans-retinal	Enucleation	Yes	0	Yes	Liver	1437	Dead	Metastatic Uveal Melanoma	1572	36.77	35.7	0.45	1.9	1626	1217	7.38	92.62	0	0	0	Absent	0	0	0	0	Present	Absent	Absent	Absent	Absent	Present	Present	Present	Absent	NA	Q209L	L86Vfs*7
SEV-UM-002	42	Female	Asian	Brown	Left	Choroid	Mushroom	Amelanotic	9.3	9.6	Stage IIB	Trans-retinal	External Radiation Therapy	No	NA	No	NA	NA	Alive	NA	1728	35.09	35.05	0.8	1.8	2269	313	5.33	94.67	0	0	0	Present	2	3	10	9	Absent	Absent	Present	Absent	Present	Absent	Absent	Absent	Absent	NA	Q209L	NA
SEV-UM-003	72	Female	Asian	Brown	Right	Choroid	Dome	Pigmented	9.4	4.3	Stage IIA	Trans-scleral	Brachytherapy	No	NA	No	NA	NA	Alive	NA	1704	32.24	35.5	0.36	4.2	2035	545	7.67	92.33	0	0	0	Present	1	1	1	3	Present	Present	Present	Absent	Absent	Absent	Absent	Absent	Present	Q209P	NA	NA
SEV-UM-004	67	Male	Asian	Brown	Right	Choroid	Dome	Pigmented	8.1	4.1	Stage I	Trans-retinal	Brachytherapy	No	NA	No	NA	NA	Alive	NA	1361	45.37	45.07	0.73	1.9	1585	408	9.09	90.91	0	0	0	Present	1	0	0	1	Absent	Present	Absent	Present	Absent	Absent	Absent	Absent	Absent	Q209P	NA	NA
SEV-UM-005	64	Female	Asian	Brown	Right	Choroid	Mushroom	Pigmented	10.1	8.2	Stage IIA	Trans-retinal	External Radiation Therapy	Yes	122	No	NA	NA	Alive	NA	1359	40.08	40.33	0.83	1.8	1340	129	8.66	91.34	0	0	0	Absent	1	0	1	0	Absent	Absent	Absent	Present	Present	Present	Present	Absent	Absent	NA	Q209L	NA
SEV-UM-006	73	Male	Asian	Brown	Right	Choroid	Mushroom	Pigmented	11.8	9.2	Stage IIB	Trans-scleral	External Radiation Therapy	No	NA	Yes	Liver	200	Dead	Metastatic Uveal Melanoma	1015	40.9	39.8	0.86	3.9	3690	176	7.7	76.81	0	15.5	0	Present	53	41	89	1	Present	Present	Present	Absent	Absent	Absent	Absent	Absent	Present	R183G	NA	E534X
SEV-UM-007	56	Male	Asian	Brown	Right	Choroid	Dome	Amelanotic	10.1	5.2	Stage IIA	Trans-retinal	Brachytherapy	No	NA	No	NA	NA	Alive	NA	1494	32.37	39.89	0.87	2	1418	125	6.98	93.02	0	0	0	Present	0	2	2	3	Absent	Present	Absent	Absent	Absent	Absent	Absent	Absent	Absent	Q209P	NA	NA
SEV-UM-008	70	Female	Asian	Brown	Right	Choroid	Dome	Amelanotic	9.9	5.9	Stage IIA	Trans-retinal	Brachytherapy	No	NA	Yes	Liver, Lung, Kidney	714	Alive	NA	1508	42.36	39.58	0.42	1.9	1966	786	10.38	89.62	0	0	0	Absent	5	1	2	5	Present	Absent	Present	Absent	Present	Present	Present	Absent	Absent	R183Q	NA	Q156X
SEV-UM-009	50	Female	Asian	Brown	Right	Choroid	Dome	Pigmented	6.6	4	Stage I	Trans-retinal	Enucleation	Yes	0	No	NA	NA	Alive	NA	1420	38.53	40.48	0.9	4	2149	94	3.82	96.18	0	0	0	Absent	1	1	0	0	Present	Present	Present	Absent	Absent	Absent	Absent	Absent	Present	NA	Q209L	NA
SEV-UM-010	62	Male	Asian	Brown	Right	Choroid	Mushroom	Pigmented	10.5	9.8	Stage IIb	Trans-retinal	External Radiation Therapy	No	NA	No	NA	NA	Alive	NA	1438	42.22	41.21	0.74	2.1	2677	594	2.2	83.15	0	0	14.64	Absent	3	0	0	2	Present	Present	Absent	Absent	Absent	Absent	Absent	Absent	Absent	Q209P	NA	NA
SEV-UM-011	48	Female	Asian	Brown	Right	Choroid	Dome	Pigmented	8.2	8.1	Stage IIA	Trans-retinal	External Radiation Therapy	No	NA	No	NA	NA	Alive	NA	1323	97.27	42.69	0.31	2	1047	322	11.27	88.73	0	0	0	Absent	1	0	0	3	Present	Present	Absent	Absent	Present	Absent	Absent	Absent	Absent	NA	Q209L	NA
SEV-UM-012	45	Female	Asian	Brown	Right	Choroid	Dome	Pigmented	9.6	3.2	Stage IIA	Trans-retinal	Brachytherapy	Yes	525	No	NA	NA	Alive	NA	1389	37.34	38.54	0.34	2.1	2679	741	3.25	56.66	0	0	40.09	Present	1	1	2	0	Present	Present	Absent	Present	Present	Absent	Absent	Absent	Absent	NA	Q209L	NA
SEV-UM-013	80	Male	Asian	Brown	Right	Choroid	Mushroom	Pigmented	8.8	6.7	Stage IIA	Trans-retinal	External Radiation Therapy	No	NA	No	NA	NA	Dead	Unknown	566	16.61	32.26	0.84	2.2	783	55	7.92	92.08	0	0	0	Absent	1	0	0	0	Absent	Present	Absent	Absent	Absent	Absent	Absent	Present	Absent	Q209L	NA	NA
SEV-UM-014	59	Male	Asian	Brown	Right	Ciliary body	Dome	Pigmented	4.4	4.4	Stage IIA	Trans-scleral	Brachytherapy	No	NA	No	NA	NA	Alive	NA	1407	9.19	31.12	0.99	2.1	462	23	4.11	95.89	0	0	0	Absent	1	0	0	0	Present	Absent	Absent	Absent	Present	Present	Present	Absent	Absent	R183Q	NA	NA
SEV-UM-015	52	Female	Asian	Brown	Left	Choroid	Dome	Pigmented	7.2	4.2	Stage I	Trans-scleral	Brachytherapy	No	NA	No	NA	NA	Alive	NA	1273	36.27	38.98	0.86	2.1	1359	138	9.57	90.43	0	0	0	Present	1	2	5	1	Present	Absent	Absent	Present	Absent	Absent	Absent	Absent	Absent	NA	Q209L	NA
SEV-UM-016	58	Female	Asian	Brown	Left	Choroid	Mushroom	Pigmented	7.5	7.7	Stage IIA	Trans-retinal	External Radiation Therapy	No	NA	No	NA	NA	Alive	NA	1323	42.87	43.19	0.88	1.9	1899	441	4.21	95.79	0	0	0	Present	5	3	5	4	Absent	Absent	Absent	Present	Present	Absent	Absent	Absent	Absent	Q209L	NA	NA
SEV-UM-017	23	Female	Asian	Brown	Left	Choroid	Dome	Pigmented	7.1	3.4	Stage I	Trans-scleral	Brachytherapy	No	NA	No	NA	NA	Alive	NA	1385	119.3	43.21	0.37	1.9	787	241	10.17	89.83	0	0	0	Absent	1	0	0	1	Present	Absent	Absent	Absent	Absent	Present	Absent	Absent	Absent	NA	NA	NA
SEV-UM-018	62	Male	Asian	Brown	Right	Choroid	Dome	Pigmented	7.1	3.1	Stage I	Trans-retinal	External Radiation Therapy	No	NA	No	NA	NA	Alive	NA	1277	90.67	42.29	0.2	2	1229	612	9.36	90.64	0	0	0	Absent	0	0	0	0	Absent	Present	Present	Absent	Absent	Absent	Absent	Absent	Absent	NA	Q209L	NA
SEV-UM-019	51	Female	Asian	Brown	Right	Choroid	Dome	Pigmented	14.2	16.7	Stage IIIA	Trans-scleral	External Radiation Therapy	No	NA	Yes	Liver	381	Alive	NA	795	39.19	41.29	0.79	2.1	1196	106	10.54	89.46	0	0	0	Absent	0	0	0	6	Present	Present	Present	Present	Absent	Absent	Absent	Absent	Absent	Q209P	NA	NA
SEV-UM-020	63	Female	Asian	Brown	Left	Choroid	Dome	Amelanotic	15.1	4	Stage IIB	Trans-scleral	External Radiation Therapy	Yes	220	No	NA	NA	Alive	NA	1353	44.09	45.26	0.62	1.8	2427	634	7	89.21	3.79	0	0	Present	4	33	20	8	Absent	Absent	Absent	Present	Present	Absent	Present	Absent	Absent	NA	NA	NA
SEV-UM-021	77	Male	Asian	Brown	Right	Choroid	Dome	Pigmented	18.1	10.3	Stage IIIA	Trans-scleral	Enucleation	Yes	0	Yes	Liver	200	Dead	Metastatic Uveal Melanoma	845	35.65	42.06	0.67	2	2119	142	10.48	89.52	0	0	0	Absent	5	2	0	0	Present	Present	Present	Absent	Present	Present	Present	Present	Absent	NA	Q209L	NA
SEV-UM-022	62	Female	Asian	Brown	Right	Choroid	Dome	Pigmented	8	3.3	Stage I	Trans-scleral	Brachytherapy	No	NA	No	NA	NA	Alive	NA	1291	44.2	43.69	0.75	2	1492	562	8.24	91.76	0	0	0	Absent	0	0	0	0	Absent	Present	Absent	Present	Absent	Present	Present	Absent	Absent	NA	Q209L	NA
SEV-UM-023	27	Female	Asian	Brown	Right	Choroid	Mushroom	Pigmented	10.6	10.1	Stage IIB	Trans-scleral	External Radiation Therapy	No	NA	No	NA	NA	Alive	NA	1281	42.81	43.6	0.82	2.1	825	496	13.94	86.06	0	0	0	Absent	1	0	2	2	Present	Present	Absent	Present	Absent	Absent	Absent	Absent	Absent	Q209P	NA	NA
SEV-UM-024	77	Female	Asian	Brown	Left	Choroid	Dome	Pigmented	10.7	5.7	Stage IIA	Trans-retinal	External Radiation Therapy	Yes	722	Yes	Liver, Kidney	758	Alive	NA	1264	39.64	41.77	0.81	2.3	2015	189	7.69	92.31	0	0	0	Absent	20	14	14	2	Present	Present	Present	Present	Absent	Absent	Absent	Absent	Absent	Q209P	NA	NA
SEV-UM-025	49	Male	Asian	Brown	Left	Choroid	Dome	Pigmented	14.1	8.2	Stabe IIB	Trans-retinal	External Radiation Therapy	No	NA	Yes	Liver, Bone	171	Dead	Metastatic Uveal Melanoma	267	27.92	44.1	0.78	3.3	1393	130	11.77	88.23	0	0	0	Absent	8	9	14	1	Present	Present	Present	Absent	Absent	Absent	Absent	Absent	Present	NA	Q209L	NA
SEV-UM-026	43	Female	Asian	Brown	Left	Choroid	Dome	Pigmented	7.8	2.8	Stage I	Trans-retinal	Brachytherapy	No	NA	No	NA	NA	Alive	NA	1319	36.77	31.04	0.19	2	582	538	7.39	92.61	0	0	0	Absent	0	1	0	1	Absent	Absent	Absent	Present	Absent	Absent	Absent	Absent	Absent	NA	Q209L	NA
SEV-UM-027	61	Male	Asian	Brown	Left	Choroid	Dome	Amelanotic	10.6	5.2	Stage IIA	Trans-scleral	Brachytherapy	No	NA	No	NA	NA	Dead	Acute Myeloid Leukemia	948	44.08	45.05	0.8	2	1393	232	9.33	90.67	0	0	0	Absent	2	1	1	1	Present	Present	Absent	Absent	Present	Present	Absent	Absent	Absent	NA	Q209L	NA
SEV-UM-028	64	Male	Asian	Brown	Left	Choroid	Dome	Pigmented	9.6	3.4	Stage IIA	Trans-scleral	Brachytherapy	No	NA	No	NA	NA	Alive	NA	1076	43.21	45.28	0.28	2	1326	899	6.03	93.97	0	0	0	Present	4	2	3	0	Present	Absent	Absent	Absent	Present	Absent	Absent	Absent	Absent	Q209P	NA	NA
SEV-UM-029	47	Female	Asian	Brown	Left	Choroid	Dome	Amelanotic	8.8	4.4	Stage I	Trans-retinal	Brachytherapy	Yes	385	No	NA	NA	Alive	NA	1165	40.61	42.15	0.93	2	1513	148	9.45	90.55	0	0	0	Absent	2	2	11	2	Present	Present	Absent	Absent	Absent	Absent	Absent	Absent	Absent	Q209P	NA	NA
SEV-UM-030	72	Female	Asian	Brown	Left	Choroid	Mushroom	Amelanotic	17	11.1	Stage IIB	Trans-retinal	Enucleation	Yes	0	Yes	Liver	637	Alive	NA	1160	32.78	41.73	0.93	1.9	1840	144	10.49	89.51	0	0	0	Absent	3	0	0	3	Present	Absent	Absent	Absent	Present	Present	Present	Absent	Absent	R183Q	NA	NA
SEV-UM-031	39	Male	Asian	Brown	Right	Choroid	Dome	Pigmented	15.8	9.9	Stage IIB	Trans-scleral	External Radiation Therapy	Yes	1076	Yes	Liver	875	Alive	NA	1132	39.02	42.67	0.82	2	900	86	14.11	85.89	0	0	0	Absent	12	6	10	5	Absent	Absent	Absent	Absent	Present	Present	Present	Absent	Absent	NA	NA	Structural
SEV-UM-032	74	Female	Asian	Brown	Right	Choroid	Mushroom	Pigmented	6.2	5.5	Stage I	Trans-retinal	Brachytherapy	No	NA	No	NA	NA	Alive	NA	1107	28.41	38.26	0.87	2.1	1678	164	9.42	90.58	0	0	0	Absent	1	0	0	0	Present	Present	Absent	Absent	Absent	Absent	Absent	Absent	Absent	Q209P	NA	NA
SEV-UM-033	77	Male	Asian	Brown	Left	Choroid	Dome	Pigmented	14.3	10.2	Stage IIB	Trans-scleral	External Radiation Therapy	No	NA	Yes	Liver	446	Dead	Metastatic Uveal Melanoma	835	34.92	37.36	0.18	2.5	1136	1005	10.04	89.96	0	0	0	Absent	1	0	1	1	Present	Present	Absent	Absent	Absent	Absent	Absent	Present	Absent	Q209P	NA	Q85Sfs*2
SEV-UM-034	42	Male	Asian	Brown	Left	Choroid	Mushroom	Pigmented	9.3	7.5	Stage IIA	Trans-retinal	External Radiation Therapy	No	NA	No	NA	NA	Alive	NA	1120	25.01	31.02	0.98	2	949	63	10.54	89.46	0	0	0	Absent	2	1	0	3	Absent	Present	Absent	Present	Absent	Absent	Absent	Absent	Absent	NA	Q209L	NA
SEV-UM-035	65	Male	Asian	Brown	Right	Choroid	Dome	Pigmented	7.7	3.9	Stage I	Trans-retinal	External Radiation Therapy	No	NA	No	NA	NA	Dead	Unknown	251	34.87	35.37	0.64	2.1	2971	666	7.44	86.33	0	6.23	0	Present	40	27	51	27	Absent	Present	Present	Absent	Present	Absent	Absent	Absent	Absent	Q209P	NA	NA
SEV-UM-036	61	Male	Asian	Brown	Right	Ciliary body	Dome	Pigmented	4.9	3.7	Stage IV	Trans-scleral	External Radiation Therapy	No	NA	Yes	Liver	0	Dead	Metastatic Uveal Melanoma	174	42.04	43.3	0.81	2.1	1009	466	10.31	89.69	0	0	0	Absent	2	0	0	1	Present	Absent	Present	Absent	Present	Present	Present	Present	Absent	Q209P	NA	NA
SEV-UM-037	47	Male	Asian	Brown	Right	Choroid	Mushroom	Pigmented	13	11.2	Stage IIB	Trans-scleral	External Radiation Therapy	No	NA	No	NA	NA	Alive	NA	1058	40.97	43.37	0.5	2.1	1177	558	6.8	93.2	0	0	0	Present	2	0	2	4	Present	Present	Absent	Present	Absent	Absent	Absent	Absent	Absent	Q209P	NA	NA
SEV-UM-038	57	Male	Asian	Brown	Right	Choroid	Dome	Pigmented	8.3	5.2	Stage I	Trans-scleral	Brachytherapy	No	NA	No	NA	NA	Alive	NA	1093	40	40.56	0.95	2.1	1163	106	9.72	90.28	0	0	0	Absent	1	0	0	7	Present	Present	Absent	Present	Absent	Absent	Absent	Absent	Absent	NA	Q209L	NA
SEV-UM-039	57	Male	Asian	Brown	Right	Choroid	Dome	Pigmented	8.3	2.7	Stage I	Trans-retinal	Brachytherapy	No	NA	No	NA	NA	Alive	NA	921	44.27	44.51	0.55	2.1	1135	685	7.22	92.78	0	0	0	Absent	1	2	7	4	Present	Present	Absent	Present	Absent	Absent	Absent	Absent	Absent	Q209P	NA	NA
SEV-UM-040	47	Male	Asian	Brown	Right	Choroid	Dome	Pigmented	10.1	4.7	Stage IIA	Trans-retinal	Brachytherapy	No	NA	Yes	Liver	517	Alive	NA	637	42.44	43.06	0.49	2	1026	620	10.62	89.38	0	0	0	Absent	0	0	0	2	Present	Absent	Absent	Present	Absent	Present	Present	Absent	Absent	Q209R	NA	S287X
[truncated: 9 more columns]
